# Supplementary material for: Skin Commensal Staphylococci May Act as Reservoir for Fusidic Acid Resistance Genes
Source: PLoS One. 2015 Nov 18;10(11):e0143106. doi: 10.1371/journal.pone.0143106 (PMC4651549; doi:10.1371/journal.pone.0143106)
Supplement: S1 Table — (XLS) [file pone.0143106.s003.xls]

## Sheet: 11323L小
S1 Table. Genetic organization of ScRIfusB.
Position (bp)	ORF			Element	Size (bp)
	No.	Gene	Product
1-335		groEL	60 kDa chaperonin (5'-end lacked)		-
335-17250				ScRIfusB	16916
335-355				att site	21
1596-421	1	int	integrase		1176
2236-1583	2		DNA-binding protein		654
2382-2600	3		transcription regulator		219
2604-2924	4	xis	excisionase		321
3064-3267	5		hypothetical protein		204
3269-3619	6		hypothetical protein		351
3619-3912	7		hypothetical protein		294
3971-5572	8		putative bacteriophage resistance protein		1602
5753-6556	9		primase-polymerase domain protein		804
6824-7261	10		hypothetical protein		438
7273-7641	11		hypothetical protein		369
7985-8224	12		hypothetical protein		240
8214-8822	13		hypothetical protein		609
8887-9069	14		hypothetical protein		183
10160-10810	15	ri17	putative mobile element-associated protein		651
10824-11558	16	ri18	putative mobile element-associated protein		735
12329-11721	17	aj1	hypothetical protein		609
12665-12727	18		FusB leader peptide		63
12803-13444	19	fusB	fusidic acid resistance protein		642
13710-14168	20	aj2	hypothetical protein		459
14326-15156	21	aj3	hypothetical protein		831
15344-15970	22		hypothetical protein		627
16143-16550	23		hypothetical protein		408
16581-17000	24	fosB	putative fosfomycin resistance protein		420
17230-17250				att site	21
17501-17739			cell wall surface anchor family protein (3'-end lacked)		-

## Sheet: epi 704
Start	Stop	direction	size	gene	protein	Others
1	350	+		groEL	60 kDa chaperonin
333	353					att core attachment site
419	1594	-	1176	int	integrase
1603	2130	-	528		putative transcriptional regulator
2363	2542	+	180		putative transcriptional regulator
2546	2860	+	315		SaRIfusB ri03-like protein	hypothetical mobile element-associated protein, ORF03
2872	3096	+	225		hypothetical protein
3086	3490	+	405		SaPIbov ORF17-like protein
3495	3701	+	207		hypothetical protein
3713	4009	+	297		hypothetical protein
4069	5676	+	1608		putative bacteriophage resistance protein
5842	6645	+	804		primase-polymerase domain protein	ORF09; similar to Staphylococcus phage PT1028 ORF004-like protein
6904	7374	+	471		hypothetical protein
7387	7596	+	210		hypothetical protein
7556	8194	+	639		hypothetical protein
8207	8662	+	456		hypothetical protein
10073	10546	+	474		putative bacteriophage terminase small subunit
10739	11140	+	402		hypothetical protein
11137	11454	+	318		putative pathogenicity island protein
11451	11777	+	327		putative pathogenicity island protein
12885	13535	+	651	ri17	putative mobile element-associated protein
13549	14283	+	735	ri18	putative mobile element-associated protein
14446	14725	-	280	aj1		truncated
15061	15123	+	63		Fusb leader peptide
15199	15840	+	642	fusB	fusidic acid resistance protein
16107	16565	+	459	aj2	hypothetical protein
16732	17197	+	466	aj3		truncated
17866	17886					att core attachment site
18303	>18656	+			cell wall surface anchor family protein

## Sheet: aureus EFFIC
Start	Stop	direction	size	gene	protein	Other
<1	1336	+		groEL	60 kDa chaperonin
1319	1339					attS core attachment site
1405	2580	-	1176	int	integrase
2593	3255	-	663	ri01	putative transcriptional regulator
3397	3621	+	225	ri02	putative transcriptional regulator
3626	3940	+	315	ri03	hypothetical mobile element-associated protein
3953	4153	+	201	ri04	hypothetical mobile element-associated protein
4157	4372	+	216	ri05	hypothetical mobile element-associated protein
4369	4671	+	303	ri06	SaPI1 ORF18-like protein
4672	5616	+	945	ri07	SaPI1 ORF17-like protein
5629	7332	+	1704	ri08	hypothetical mobile element-associated protein
7632	8150	+	519	ri09	hypothetical mobile element-associated protein
8155	8799	+	645	ri10	SaPI1 ORF9-like protein
9167	9499	+	333	ri11	SaPI1 ORF8-like protein
9522	10262	+	741	ri12	SaPI1 ORF5-like protein
10277	10864	+	588	ri13	SaPI1 ORF7-like protein
10864	11079	+	216	ri14	hypothetical mobile element-associated protein
11118	11690	+	573	ri15	putative bacteriophage terminase small subunit
11992	12600	+	609	ri16	hypothetical mobile element-associated protein
14258	14908	+	651	ri17	hypothetical mobile element-associated protein
14922	15656	+	735	ri18	hypothetical mobile element-associated protein
15819	16427	-	609	aj1	hypothetical protein
16763	16825	+	63		Fusb leader peptide
16901	17542	+	642	fusB	FusB protein
17897	17917		21			attS core attachment site

## Sheet: pasteuri
Start		Stop		direction	size	gene	protein	Other
514331		514639		-	309		hypothetical protein
514703		520375		-	5673		YSIRK domain-containing protein
520701	325		345		21		att: ATGCCAGGTA TGATGTAAGT T
521032	656	521862	1486	-	831	aj3	truncated
522020	1644	522478	2102	-	459	aj2	hypothetical protein
522743	2367	523384	3008	-	642	fusB	fibronectin-binding protein
524096	3720	524731	4355	-	636		hypothetical protein
524891	4515	525445	5069	-	555		terminase small subunit
525450	5074	525791	5415	-	342		hypothetical protein
525794	5418	526252	5876	-	459		hypothetical protein
526339	5963	527022	6646	-	684		hypothetical protein
527049	6673	527387	7011	-	339		hypothetical protein
527726	7350	528367	7991	-	642		hypothetical protein
528369	7993	528641	8265	-	273		hypothetical protein
528628	8252	529431	9055	-	804		replication protein
529607	9231	531223	10847	-	1617		putative bacteriophage resistance protein
531298	10922	531639	11263	-	342		hypothetical protein
531644	11268	531853	11477	-	210		hypothetical protein
531993	11617	532313	11937	-	321	xis	DNA binding domain protein, excisionase family
532317	11941	532532	12156	-	216		lambda repressor-like protein
532704	12328	533327	12951	+	624		lambda repressor-like protein
533339	12963	534514	14138	+	1176	int	integrase
534583	14207	536205	15829	-	1623	groEL

## Sheet: pUB101
Start		Stop		direction	size	gene	protein	Other
16983	0	17657	674	+	675
17678	695	18190	1207	-	513	aj3
18348	1365	18806	1823	-	459	aj2
18840	1857	18952	1969	-	113
19072	2089	19713	2730	-	642	fusB
20186	3203	20794	3811	+	609	aj1
21105	4122	21779	4796	+	675
