# Supplementary material for: Skin Commensal Staphylococci May Act as Reservoir for Fusidic Acid Resistance Genes
Source: PLoS One. 2015 Nov 18;10(11):e0143106. doi: 10.1371/journal.pone.0143106 (PMC4651549; doi:10.1371/journal.pone.0143106)
Supplement: S2 Table — (XLS) [file pone.0143106.s004.xls]

## Sheet: Sheet1
S2 Table. Genetic organization of SCCfusC.
Position (bp)	ORF			Element	Size (bp)
	No.	Gene	Product
1-57		rlmH	ribosomal methyltransferase (5'-end lacked)		-
40-26115				SCCfusC	26076
40-57				att site	18
163-2955	1	hsdR	type I restriction-modification system R subunit		2793
3153-3626	2		hypothetical protein		474
3627-5183	3	hsdM	type I restriction-modification system M subunit		1557
5176-6423	4	hsdS	type I restriction-modification system S subunit		1248
7230-6733	5	speG	spermidine acetyltransferase		498
8509-8108	6		hypothetical protein		402
9736-8924	7		hypothetical protein		813
10213-9962	8		hypothetical protein		252
10710-10198	9		hypothetical protein		513
11048-10722	10		hypothetical protein		327
11470-11120	11		hypothetical protein		351
13563-11938	12	ccrB1	cassette chromosome recombinase B1		1626
14934-13585	13	ccrA1	cassette chromosome recombinase A1		1350
16891-15122	14		hypothetical protein		1770
17187-16891	15		hypothetical protein		297
18851-17418	16		hypothetical protein		1434
19023-19727	17		hypothetical protein		705
19751-20593	18		hypothetical protein		843
21037-21345	19		hypothetical protein		309
21931-22569	20	fusC	fusidic acid resistance protein		639
23255-23884	21		hypothetical protein		630
24991-24563	22		hypothetical protein		429
25071-26000	23		hypothetical protein		930
26098-26115				att site	18
