# Supplementary material for: Skin Commensal Staphylococci May Act as Reservoir for Fusidic Acid Resistance Genes
Source: PLoS One. 2015 Nov 18;10(11):e0143106. doi: 10.1371/journal.pone.0143106 (PMC4651549; doi:10.1371/journal.pone.0143106)
Supplement: S3 Table — (XLS) [file pone.0143106.s005.xls]

## Sheet: Sheet1
S3 Table. Genetic organization of pseudo SCC and its flanking region.
Position (bp)	ORF			Element	Size (bp)
	No.	Gene	Product
17-10286				Pseudo SCC	10270
17-35				att site	17
945-271	1	tnp	transposase of IS431		675
1123-3063	2		DEAD/DEAH box helicase domain protein		1941
3319-3627	3		hypothetical protein		309
3737-3895	4		hypothetical protein		159
4213-4851	5	fusC	fusidic acid resistant protein		639
7681-5156	6	copB	putative copper exporting ATPase		2526
8193-9413	7		hypothetical protein		1221
9488-10132	8		sugar-specific transcriptional regulator, TrmB family		645
10270-10286				att site	17
10968-11873	9	apbE	ApbE family protein		906
11956-14973	10		Putative NADH-dependent flavin oxidoreductase		3018
14998-16374	11		putative drug transporter, quinolone resistance protein NorB		1377
17622-17125	12	speG	spermidine acetyltransferase		498
19029-19808	13		hypothetical protein		780
20164-20547	14		hypothetical protein		384
20580	15		hypothetical protein		612
21725-21330	16	arsC	arsenate reductase		396
23033-21744	17	arsB	arsenic efflux pump protein		1290
23350-23036	18	arsR	arsenic resistance operon repressor		315
25011-23347	19		dehydrogenase		1665
26741-25011	20	arsA	arsenite-dependent ATPase		1731
27066-26719	21	arsD	putative transcriptional regulator		348
27589-27909	22		repressor-like protein		321

## Sheet: ST779
Start		Stop		direction	size		gene	protein	Others
1	0.0005	480	0.24	+	480	0.24	orfX	23S rRNA methyltransferase
462	0.231	478	0.239		17	0.0085			direct repeat
659	0.3295	1333	0.6665	-	675	0.3375	tnp	transposase for IS431
1406	0.703	1758	0.879	+	353	0.1765	mvas	Hydroxymethylglutaryl-CoA synthase N-domain
2563	1.2815	3306	1.653	+	744	0.372	ugpQ	glycerophosphory diester phosphodiesterase
3403	1.7015	3831	1.9155	+	429	0.2145		MaoC-like binding domain
3877	1.9385	5883	2.9415	-	2007	1.0035	mecA	penicillin binding protein 2a (PBP2a)
5983	2.9915	5999	2.9995	-	17	0.0085	DmecRI	signal transducer protein MecR1, truncated
6076	3.038	6750	3.375	-	675	0.3375	tnp	transposase for IS431
6928	3.464	8868	4.434	+	1941	0.9705		DEAD/DEAH box helicase domain protein
9125	4.5625	9433	4.7165	+	309	0.1545		hypothetical protein
9543	4.7715	9701	4.8505	+	159	0.0795		hypothetical protein
10019	5.0095	10657	5.3285	+	639	0.3195	fusC	fusidic acid resistant protein
10962	5.481	12921	6.4605	-	1960	0.98	copB	putative copper exporting ATPase
12978	6.489	13652	6.826	+	675	0.3375	tnp	transposase for IS431
13915	6.9575	15975	7.9875	+	2061	1.0305	copC	P-ATPase superfamily P-type ATPase copper (Cu2+) transporter
15993	7.9965	16538	8.269	+	546	0.273		putative lipoprotein
16743	8.3715	16759	8.3795		17	0.0085		direct repeat
17439	8.7195	18344	9.172	+	906	0.453	apbE	ApbE family protein
18427	9.2135	21444	10.722	+	3018	1.509		Putative NADH-dependent flavin oxidoreductase
21473	10.7365	22849	11.4245	+	1377	0.6885	norB	putative drug transporter, Quinolone resistance protein NorB
23471	11.7355	23968	11.984	-	498	0.249	speG	spermidine acetyltransferase
24376	12.188	24843	12.4215	-	468	0.234		hypothetical protein
24858	12.429	25184	12.592	-	327	0.1635		hypothetical protein
25256	12.628	25646	12.823	-	391	0.1955		hypothetical protein
26167	13.0835	27348	13.674	-	1182	0.591	nupC2	nucleoside transporter
27359	13.6795	28270	14.135	-	912	0.456	indA	indigoidine synthase A protein
28254	14.127	29363	14.6815	-	1110	0.555		PfkB family carbohydrate kinase
29593	14.7965	31281	15.6405	-	1689	0.8445	ccrB4	cassette chromosome recombinase B4
31278	15.639	32639	16.3195	-	1362	0.681	ccrA4	cassette chromosome recombinase A4
32894	16.447	34186	17.093	+	1293	0.6465		FMN-dependent oxidoredeuctase, nitrilotriacetate monooxygenase family
34208	17.104	34231	17.1155		24	0.012			DR: gatacgcagaagcttatcacaaat
