# Supplementary material for: Skin Commensal Staphylococci May Act as Reservoir for Fusidic Acid Resistance Genes
Source: PLoS One. 2015 Nov 18;10(11):e0143106. doi: 10.1371/journal.pone.0143106 (PMC4651549; doi:10.1371/journal.pone.0143106)
Supplement: S1 Text — (TXT) [file pone.0143106.s006.txt]

Allele sequence of tpi in S. epidermidis isolated from Individual No. 12
AATTGGAGCACAAAACGCTTACTTTGAAGAAAGTGGTGCTTATACTGGAGAAACTTCACCAGTAGCATTATTTGAATTATGTGTTAAATATGTAGTGATTGGTCACTCAGAGCGTCGTGACTATTTCCACGAAACTGACGAAGAAGTAAACAAAAAAGCGCATGCTATCTTCAATCATGGTATGACACCTATTATTTGTGTAGGTGAATCTGATGAAGAACGTGAAGCTGGTAAAGCAAATGAAATCGTAGGTAATCAAGTGAAAAAAGCTGTCGAAGGTTTATCAGATGATCAACTTAAAGAAGTTGTTATTGCATATGAACCAATTTGGGCTATCGGTACTGGTAAGTCATCTACATCTGAAGATGCAAATGAAATGTGTGCTCACGTACGTCAAACATTAGCTGACTTATCTAGCCAAGAG

Allele sequence of tpi in S. epidermidis isolated from Individual No. 18
AATTGGGGCACAAAACGCTTACTTTGAAGAAAGTGGTGCTTATACTGGAGAAACTTCACCAGTAGCATTATCTGAATTAGGTGTTAAATATGTAGTGATTGGTCACTCAGAGCGTCGTGACTATTTCCACGAAACTGACGAAGAAGTAAACAAAAAAGCGCATGCTATCTTCAATCACGGTATGACACCTATTATTTGTGTAGGTGAATCTGATGAAGAACGTGAAGCTGGTAAAGCAAATGAAATCGTAGGTAATCAAGTTAAAAAAGCTGTCGAAGGTTTATCAGATGATCAACTTAAAGAAGTTGTTATTGCATATGAACCAATTTGGGCTATCGGTACTGGTAAGTCATCTACATCTGAAGATGCAAATGAAATGTGTGCTCACGTACGTCAAACATTAGCTGACTTATCTAGTCAAGAG
